# Supplementary material for: Goats prefer positive human emotional facial expressions
Source: R Soc Open Sci. 2018 Aug 29;5(8):180491. doi: 10.1098/rsos.180491 (PMC6124102; doi:10.1098/rsos.180491)
Supplement: ESM table 1 [file rsos180491supp2.xlsx]

## Sheet: EXPERIMENT_Trials
Name	Sex (1=Male, 2=Female)	Age	Breed
Annie	female	3	Boer
Reggi	male	4	Pygmy
Pooky	female	3	Pygmy
Sandy	female	17	Pygmy
Sticky	male	7	Mix
Heidi	female	5	Toggenburg X Pygmy
Vern	male	6	British Toggenburg
Bernard	male	5	Anglo Nubian
Leo	male	4	Pygmy
Rupert	male	6	British Toggenburg
Nattie	female	6	British Toggenburg
Dingel	male	7	Mix
Gilbert	male	10	Pygmy
Marnie	female	3	Pygmy
Rodney	male	9	Pygmy
Wilfred	male	5	Anglo Nubian
Little Rupert	male	5	Pygmy
Diesel	male	19	Pygmy
Bella	female	12	Pygmy Mix
Maude	female	9	Mix
